# Supplementary material for: Cerebellar ataxia, neuropathy, vestibular areflexia syndrome due to RFC1 repeat expansion
Source: Brain. 2020 Feb 10;143(2):480–90. doi: 10.1093/brain/awz418 (PMC7009469; doi:10.1093/brain/awz418)
Supplement: awz418_Supplementary_Materials [file awz418_supplementary_materials.zip]

Archive with 4 entries (3 files):
- awz418-suppl_data/
- awz418-suppl_data/Supplementary Figure 1.pdf
- awz418-suppl_data/Supplementary Table 1.pdf
- awz418-suppl_data/Supplementary video.mp4
